# Supplementary material for: Endocannabinoid Degradation Enzyme Inhibitors as Potential Antipsychotics: A Medicinal Chemistry Perspective
Source: Biomedicines. 2023 Feb 6;11(2):469. doi: 10.3390/biomedicines11020469 (PMC9953700; doi:10.3390/biomedicines11020469)
Supplement: Supplementary file 1 [file biomedicines-11-00469-s001.zip]

Archive with 1 entries (1 files):
- biomedicines-2181909-supplementary.xlsx
