# Supplementary material for: Endocannabinoid Degradation Enzyme Inhibitors as Potential Antipsychotics: A Medicinal Chemistry Perspective
Source: Biomedicines. 2023 Feb 6;11(2):469. doi: 10.3390/biomedicines11020469 (PMC9953700; doi:10.3390/biomedicines11020469)
Supplement: Supplementary file 1 [file biomedicines-11-00469-s001.zip › biomedicines-2181909-supplementary.xlsx]

## Sheet: SMILES&POTENCY
number	name	SMILES	FAAH (microM)a	MAGL (microM)a	lit.
2	CBD	CC(=C)[C@@H]1CCC(C)=C[C@H]1c1c(O)cc(CCCCC)cc1O	15.2	> 100	2011BJP1479De PetrocellisCBD_FAAH_MAGL
5	URB597	O=C(OC=1C=CC=C(C1)C=2C=CC=C(C2)C(=O)N)NC3CCCCC3	0.008		2010NN1265DurantiURB597URB937
6	URB937	O=C(OC=1C=CC(O)=C(C1)C2=CC=CC(=C2)C(=O)N)NC3CCCCC3	0.027		2010NN1265DurantiURB597URB937
7	JNJ-42165279	O=C(NC=1C=NC=CC1Cl)N2CCN(CC3=CC=C4OC(F)(F)OC4=C3)CC2	0.07		2021ARPT441vanEgmond
8	PF-04457845	O=C(NC1=NN=CC=C1)N2CCC(=CC=3C=CC=C(OC4=NC=C(C=C4)C(F)(F)F)C3)CC2	0.0074		2011ACSMCL91JohnsonPF04457845
9	SSR-411298	O(C)C1=CC2=C(C(=CC=C2)[C@@H]3CO[C@@H](CCCNC(OCC(N)=O)=O)OC3)C=C1	0.063		2021ARPT441vanEgmond
10	ASP8477	O=C(OC=1C=NC=CC1)N2CCC(C(=O)NC=3C=CC=CC3)CC2	0.004		2021ARPT441vanEgmond
11	V158866	O=C(N1CC(C1)Oc1ccc(cn1)c1ccccc1)Nc1cccnn1	0.038		2021ARPT441vanEgmond
12	JZL184	O=C(OC1=CC=C(C=C1)N(=O)=O)N2CCC(CC2)C(O)(C3=CC=C4OCOC4=C3)C5=CC=C6OCOC6=C5	4	0.007	2009JPET591PanURB602JZL184
13	KML29	O=C(N1CCC(CC1)C(c1ccc2c(c1)OCO2)(c1ccc2c(c1)OCO2)O)OC(C(F)(F)F)C(F)(F)F		0.043	2021NR2072Paredes-RuizMAGL
14	URB602	O=C(OC1CCCCC1)NC2=CC=CC(=C2)C=3C=CC=CC3	200	200	2009JPET591PanURB602JZL184
15	MJN110	O=C(ON1C(=O)CCC1=O)N2CCN(CC2)C(C3=CC=C(Cl)C=C3)C4=CC=C(Cl)C=C4		0.095	2021NR2072Paredes-RuizMAGL
16	SAR127303	O=C(OC(C(F)(F)F)C(F)(F)F)N1CCC(CNS(=O)(=O)C2=CC=C(Cl)C=C2)CC1		0.048	2021NR2072Paredes-RuizMAGL
17	ABX-1431	O=C(OC(C(F)(F)F)C(F)(F)F)N1CCN(CC2=CC=C(C=C2N3CCCC3)C(F)(F)F)CC1		0.014	2021ARPT441vanEgmond
18	PF-06795071	C(O[C@@H](C(F)(F)F)CO)(=O)N1C[C@@]2([C@H]([C@@]2(C1)[H])C3=NN(C=C3)C4=CC=C(F)C=C4)[H]		0.006	2018JMC30078McAllisterPF06795071
19	JZL195	O=C(OC1=CC=C(C=C1)N(=O)=O)N2CCN(CC=3C=CC=C(OC=4C=CC=CC4)C3)CC2	0.013	0.019	2010EODD961Deng
20	SA-57	O=C(OCC(=O)NC)N1CCC(CCC2=CC=C(Cl)C=C2)CC1	0.013	10	2008JMCSeierstadFundamental; 2012ACSCN418NiphakisSA-57
21	BIA10-2474	O=C(N(C)C1CCCCC1)n1cc(nc1)c1c[n+]([O-])ccc1	0.75		2021ARPT441vanEgmond
acommas are to be intended as full marks

## Sheet: CNSMPO
number	name	Potency (mM)a	pIC50a	cLogPa	LiPEa	NAR	PFIa	cLogDa	MW	TPSA	HBD	pKaa	CNS MPOa
2	CBD	15.2	4.81816	7	-2.18184	1	8	7	314	40.5	2	> 11	2.5
5	URB597	0.008	8.09691	3.5	4.59691	2	5.5	3.5	338	81	3	> 11	3.16667
6	URB937	0.027	7.56864	2.4	5.16864	2	4.4	2.4	354	102	4	> 11	3.4
7	JNJ-42165279	0.07	7.1549	3.2	3.9549	2	5.2	3.2	411	66.9	1	6.4	3.76905
8	PF-04457845	0.0074	8.13077	2.6	5.53077	3	5.6	2.6	455	80.2	1	> 11	3.85476
9	SSR-411298	0.063	7.20066	1.6	5.60066	2	3.6	1.6	402	109	3	> 11	3.23333
10	ASP8477	0.004	8.39794	2.5	5.89794	2	4.5	2.5	325	72	1	> 1,1	4.58333
11	V158866	0.038	7.42022	1.3	6.12022	3	4.3	1.3	347	80	1	> 11	4.83333
12	JZL 184	0.007	8.1549	5.2	2.9549	2	7.2	5.2	520	132	1	> 11	0.833333
13	KML29	0.043	7.36653	6	1.36653	2	8	6	549	87	1	> 1,1	1.83333
14	URB602	200	3.69897	5.6	-1.90103	2	7.6	5.6	295	38	1	> 11	2.73333
15	MJN110	0.095	7.02228	3.3	3.72228	2	5.3	3.3	461	70	0	5	4.47857
16	SAR127303	0.048	7.31876	5.5	1.81876	1	6.5	5.5	482	84	1	> 11	1.9619
17	ABX-1431	0.014	7.85387	6.6	1.25387	1	7.6	6.6	507	36	0	5.7	2.8
18	PF-06795071	0.006	8.22185	2.9	5.32185	2	4.9	5.3	399	68	1	> 11	3.55476
19	JZL195	0.013	7.88606	6.6	1.28606	3	9.6	6.5	433	88	0	6.1	3.47857
20	SA- 57	0.013	7.88606	2.7	5.18606	1	3.7	2.7	338	58.6	1	> 1,1	4.48333
21	BIA10-2474	0.75	6.12494	-0.41	6.53494	1	0.59	-0.41	300	64	0		5
acommas are to be intended as full marks

## Sheet: Grafico
number	name	PFIa	CNS MPOa	LiPEa
2	CBD	8	2.5	-2.18184
5	URB597	5.5	3.16667	4.59691
6	URB937	4.4	3.4	5.16864
7	JNJ-42165279	5.2	3.76905	3.9549
8	PF-04457845	5.6	3.85476	5.53077
9	SSR411298	3.6	3.23333	5.60066
10	ASP8477	4.5	4.58333	5.89794
11	V158866	4.3	4.83333	6.12022
12	JZL184	7.2	0.833333	2.9549
13	KML29	8	1.83333	1.36653
14	URB602	7.6	2.73333	-1.90103
15	MJN110	5.3	4.47857	3.72228
16	SAR127303	6.5	1.9619	1.81876
17	ABX-1431	7.6	2.8	1.25387
18	PF-06795071	4.9	3.55476	5.32185
19	JZL195	9.6	3.47857	1.28606
20	SA-57	3.7	4.48333	5.18606
21	BIA10-2474	0.59	5	6.53494
acommas are to be intended as full marks
